# Supplementary material for: Androgen-responsive FOXP4 is a target for endometrial carcinoma
Source: Commun Biol. 2024 Jun 18;7:740. doi: 10.1038/s42003-024-06433-w (PMC11189448; doi:10.1038/s42003-024-06433-w)
Supplement: Supplementary file 3 — Supplementary data 1 [file 42003_2024_6433_MOESM3_ESM.xlsx]

## Sheet: Fig.1a
Figure 1a
			No	DFS	reccurence	AR score	group
			1	885	0	60	weak
			2	948	0	95	high
			3	958	0	0	weak
			4	920	0	20	weak
			5	934	0	80	high
			6	904	0	10	weak
			7	930	0	90	high
			8	895	0	30	weak
			9	855	0	10	weak
			10	893	0	85	high
			11	825	0	40	weak
			12	757	0	50	weak
			13	786	0	55	weak
			14	780	0	30	weak
			15	682	0	70	weak
			16	668	0	40	weak
			17	34	0	10	weak
			18	680	0	70	weak
			19	594	0	90	high
			20	704	0	10	weak
			21	108	0	5	weak
			22	682	0	70	weak
			23	692	0	60	weak
			24	650	0	70	weak
			25	640	0	80	high
			26	785	0	90	high
			27	722	0	60	weak
			28	1331	0	100	high
			29	1198	0	40	weak
			30	1214	0	50	weak
			31	1149	0	20	weak
			32	1128	0	80	high
			33	1170	0	70	weak
			34	994	0	5	weak
			35	1182	0	5	weak
			36	1068	0	80	high
			37	757	0	90	high
			38	1144	0	95	high
			39	1154	0	70	weak
			40	1168	0	10	weak
			41	1144	0	60	weak
			42	1105	0	90	high
			43	1067	0	70	weak
			44	1112	0	10	weak
			45	998	0	40	weak
			46	993	0	0	weak
			47	969	0	0	weak
			48	986	0	40	weak
			49	1039	0	40	weak
			50	1047	0	80	high
			51	1373	0	40	weak
			52	1324	0	15	weak
			53	1158	0	90	high
			54	1221	0	10	weak
			55	995	0	90	high
			56	1681	0	70	weak
			57	1620	0	40	weak
			58	1548	0	90	high
			59	1522	0	70	weak
			60	1487	0	40	weak
			61	1583	0	20	weak
			62	1581	0	70	weak
			63	1471	0	70	weak
			64	1378	0	75	weak
			65	1551	0	80	high
			66	1478	0	50	weak
			67	1431	0	10	weak
			68	1331	0	10	weak
			69	1354	0	30	weak
			70	1354	0	30	weak
			71	1355	0	0	weak
			72	1310	0	30	weak
			73	1708	0	0	weak
			74	1648	0	60	weak
			75	1492	0	20	weak
			76	1518	0	20	weak
			77	1848	0	95	high
			78	1872	0	80	high
			79	2050	0	0	weak
			80	568	0	95	high
			81	2012	0	90	high
			82	1954	0	0	weak
			83	127	0	95	high
			84	1800	0	40	weak
			85	601	0	5	weak
			86	1823	0	70	weak
			87	1915	0	90	high
			88	1752	0	30	weak
			89	1863	0	50	weak
			90	1858	0	80	high
			91	1762	0	30	weak
			92	1860	0	90	high
			93	1879	0	50	weak
			94	1840	0	50	weak
			95	1730	0	60	weak
			96	1576	0	95	high
			97	739	0	95	high
			98	1720	0	80	high
			99	1669	0	30	weak
			100	1851	0	20	weak
			101	1870	0	0	weak
			102	1658	0	30	weak
			103	1877	0	80	high
			104	2304	0	15	weak
			105	1443	0	25	weak
			106	2110	0	40	weak
			107	22	0	90	high
			108	802	0	90	high
			109	2047	0	30	weak
			110	2120	0	35	weak
			111	1877	0	20	weak
			112	2152	0	30	weak
			113	1837	0	95	high
			114	2146	0	20	weak
			115	2045	0	25	weak
			116	2166	0	5	weak
			117	2216	0	60	weak
			118	2201	0	5	weak
			119	1949	0	40	weak
			120	1907	0	40	weak
			121	2318	0	80	high
			122	228	0	35	weak
			123	1609	0	5	weak
			124	1879	0	0	weak
			125	2234	0	50	weak
			126	1891	0	70	weak
			127	1963	0	90	high
			128	1934	0	30	weak
			129	2083	0	5	weak
			130	1681	0	5	weak
			131	2137	0	90	high
			132	9	0	95	high
			133	2127	0	0	weak
			134	2038	0	5	weak
			135	1991	0	10	weak
			136	125	0	20	weak
			137	2211	0	0	weak
			138	2195	0	30	weak
			139	1912	0	10	weak
			140	1842	0	10	weak
			141	1851	0	5	weak
			142	1847	0	20	weak
			143	1912	0	10	weak
			144	2111	0	5	weak
			145	2591	0	40	weak
			146	216	0	40	weak
			147	1928	0	70	weak
			148	2283	0	60	weak
			149	2531	0	20	weak
			150	347	0	50	weak
			151	2010	0	40	weak
			152	1954	0	80	high
			153	2496	0	50	weak
			154	342	0	5	weak
			155	328	0	80	high
			156	2659	0	30	weak
			157	2780	0	85	high
			158	1252	0	90	high
			159	1966	0	30	weak
			160	2668	0	70	weak
			161	1014	0	100	high
			162	2901	0	90	high
			163	1870	0	15	weak
			164	2243	0	5	weak
			165	2701	0	80	high
			166	26	0	5	weak
			167	2818	0	10	weak
			168	1849	0	90	high
			169	2780	0	95	high
			170	3068	0	40	weak
			171	2972	0	40	weak
			172	2897	0	90	high
			173	2867	0	5	weak
			174	3039	0	95	high
			175	2717	0	20	weak
			176	1919	0	10	weak
			177	1099	0	95	high
			178	3291	0	90	high
			179	3247	0	90	high
			180	2910	0	10	weak
			181	3317	0	75	weak
			182	1900	0	10	weak
			183	1947	0	30	weak
			184	3226	0	40	weak
			185	34	0	90	high
			186	1854	0	30	weak
			187	2316	0	85	high
			188	3408	0	40	weak
			189	3361	0	0	weak
			190	1826	0	20	weak
			191	2990	0	60	weak
			192	2214	0	30	weak
			193	2001	0	60	weak
			194	2984	0	30	weak
			195	3326	0	10	weak
			196	77	0	80	high
			197	3287	0	90	high
			198	2092	0	0	weak
			199	46	0	30	weak
			200	2134	0	5	weak
			201	1532	0	30	weak
			202	2318	0	80	high
			203	1889	0	15	weak
			204	3153	0	35	weak
			205	1838	0	30	weak
			206	1889	0	70	weak
			207	729	0	10	weak
			208	3767	0	30	weak
			209	3433	0	85	high
			210	1938	0	15	weak
			211	3845	0	70	weak
			212	515	0	50	weak
			213	3256	0	70	weak
			214	1812	0	50	weak
			215	3702	0	30	weak
			216	41	0	90	high
			217	3256	0	100	high
			218	1931	0	50	weak
			219	3441	0	90	high
			220	84	0	20	weak
			221	229	0	80	high
			222	3709	0	20	weak
			223	10	0	90	high
			224	13	0	0	weak
			225	3693	0	10	weak
			226	3576	0	5	weak
			227	4194	0	5	weak
			228	1805	0	15	weak
			229	2918	0	15	weak
			230	4212	0	15	weak
			231	1842	0	30	weak
			232	4225	0	15	weak
			233	1790	0	30	weak
			234	4248	0	15	weak
			235	85	0	0	weak
			236	1933	0	30	weak
			237	3916	0	5	weak
			238	3230	0	90	high
			239	2968	0	30	weak
			240	3765	0	30	weak
			241	2092	0	0	weak
			242	1938	0	15	weak
			243	1831	0	20	weak
			244	2192	0	10	weak
			245	1924	0	90	high
			246	800	0	15	weak
			247	4827	0	5	weak
			248	2689	0	15	weak
			249	566	1	35	weak
			250	239	1	60	weak
			251	840	1	70	weak
			252	876	1	40	weak
			253	294	1	100	high
			254	573	1	0	weak
			255	110	1	5	weak
			256	653	1	70	weak
			257	618	1	5	weak
			258	519	1	0	weak
			259	290	1	0	weak
			260	489	1	40	weak
			261	718	1	10	weak
			262	189	1	70	weak
			263	456	1	0	weak
			264	190	1	5	weak
			265	407	1	0	weak
			266	1770	1	30	weak
			267	0	1	80	high
			268	223	1	10	weak
			269	1619	1	15	weak
			270	1452	1	80	high
			271	517	1	70	weak
			272	156	1	5	weak
			273	267	1	40	weak
			274	517	1	70	weak
			275	301	1	30	weak
			276	330	1	0	weak
			277	498	1	0	weak
			278	566	1	20	weak
			279	364	1	10	weak
			280	1107	1	10	weak
			281	202	1	0	weak
			282	22	1	60	weak
			283	681	1	40	weak
			284	192	1	30	weak
			285	1144	1	70	weak
			286	2904	1	0	weak
			287	553	1	10	weak
			288	1553	1	40	weak
			289	76	1	10	weak
			290	713	1	40	weak
			291	309	1	70	weak
			292	872	1	40	weak
			293	1887	1	10	weak
			294	363	1	0	weak

## Sheet: Fig.1b
Figure 1b
		Grade1	Grade2	Grade3
		262.297	242.918	139.874
		168.828	245.3	100.142
		143.425	110.349	119.01
		147.704	156.325	120.446
		111.845	167.875
		244.61	111.98
		178.948	98.3466
		142.434	304.217
		290.741	176.162
		174.341	77.0863
		138.371	167.753
		321.659	199.632
		240.24	86.0813
		168.583	128.499
		269.584	119.002
		183.866	253.351
		166.378	187.359
		290.469	155.698
		145.574	47.4064
		264.476	123.599
		52.001	135.226
		187.222	187.656
		187.049	338.567
		212.704	168.822
		87.6185	51.8225
		233.335	109.584
		301.642	198.281
		204.015	114.938
		118.922	197.448
		195.198
		219.588
		164.758
		294.258
		363.722
		180.355
		210.689
		168.098
		108.221

## Sheet: Fig.1c
Figure 1c
		w/o reccurence	w/ reccurence
		262.297	264.476
		168.828	120.446
		143.425	52.001
		147.704	51.8225
		111.845	109.584
		244.61	198.281
		178.948	114.938
		142.434	118.922
		290.741
		174.341
		138.371
		321.659
		240.24
		168.583
		269.584
		183.866
		166.378
		187.049
		87.6185
		233.335
		204.015
		219.588
		164.758
		294.258
		363.722
		108.221
		187.222
		212.704
		301.642
		195.198
		180.355
		210.689
		168.098
		242.918
		110.349
		156.325
		167.875
		111.98
		98.3466
		304.217
		176.162
		245.3
		77.0863
		167.753
		199.632
		86.0813
		197.448
		139.874
		128.499
		119.002
		253.351
		187.359
		155.698
		47.4064
		100.142
		119.01
		123.599
		290.469
		145.574
		135.226
		187.656
		338.567
		168.822

## Sheet: Fig.2c
Figure 2c
	72h	AR- DHT-	AR- DHT+	AR+ DHT-	AR+ DHT+
		2.137	2.06	1.902	1.286
		2.007	2	1.837	1.29
		2.203	2.015	1.92	1.315
	96h	AR- DHT-	AR- DHT+	AR+ DHT-	AR+ DHT+
		2.922	2.59	2.223	1.2
		2.936	2.325	2.199	0.964
		2.832	2.297	1.961	1.115

## Sheet: Fig.2d
Figure 2d
	0h	AR- Veh	AR- DHT	AR+ Veh	AR+ DHT		average	AR- Veh	AR- DHT	AR+ Veh	AR+ DHT
	1	4425.48	4513.93	4476.13	5036.37		0h	1	1	1	1
	2	4659.51	4658.45	4518.4	5374.65		24h	0.636725	0.65313	0.641655	0.936648
	3	4931.16	5240.06	4781.42	4272.87		48h	0.0929917	0.247374	0.273285	0.756654
	AVERAGE	4672.05	4804.15	4591.98	4894.63
	STDEV	206.636	313.834	135.061	460.831		SE	AR- Veh	AR- DHT	AR+ Veh	AR+ DHT
	SE	119.301	181.192	77.9774	266.061		0h	0.0255351	0.0377157	0.0169812	0.0543576
							24h	0.0253161	0.00771467	0.0371854	0.0502971
	24h	AR- Veh	AR- DHT	AR+ Veh	AR+ DHT		48h	0.0190651	0.0101325	0.0122586	0.00802056
	1	2930.38	3214.65	2626.04	4519.88
	2	2749.09	3141.05	3339.5	5136.11
	3	3244.97	3057.51	2873.88	4097.66
	AVERAGE	2974.81	3137.73	2946.47	4584.55
	STDEV	204.864	64.1941	295.756	426.407
	SE	118.278	37.0625	170.755	246.186
	48h	CAG0	CAG10	AR0	AR10
	1	650.521	1080.95	1256.77	3743.14
	2	352.734	1286.88	1373.39	3607.86
	3	300.13	1197.44	1134.59	3759.64
	AVERAGE	434.462	1188.42	1254.92	3703.54
	STDEV	154.279	84.3133	97.4993	67.9963
	SE	89.073	48.6783	56.2912	39.2577

## Sheet: Fig.2e
Figure 2e
		AR- DHT-	AR- DHT+	AR+ DHT-	AR+ DHT+
		3	1	3	1
		3	3	3	0
		3	3	2	1
		2	2	5	0
		3	3	3	0
		6	6	6	4
		4	4	4	4
		5	5	5	2
		5	5	5	2
		6	6	6	2
		2	2	3	0
		3	3	3	3
		3	3	3	1
		8	8	8	0
		8	8	5	4
		7	7	7	1
		8	8	8	1
		4	4	4	0
		4	4	7	3
		4	4	4	0
		4	4	4	1
		2	2	5	3
		3	3	3	1
		3	3	3	3
		4	4	2	3
		3	3	3	4
		2	2	2	0
		3	3	7	0
		4	1	6	0
		4	4	5	1

## Sheet: Fig. 2f
Figure 2f
	AR- Veh	Day5	Day10	Day15	Day20		AR- DHT	Day5	Day10	Day15	Day20		AR+ Veh	Day5	Day10	Day15	Day20		AR+ DHT	Day5	Day10	Day15	Day20
	1	131.36	168.75	242.1	296.121		1	268.1	159.53	323.06	600.798		1	230.523	314.933	266.346	272.806		1	179.72	36.999	168.94	240.378
	2	153.42	290.15	406.39	496.995		2	168.01	211.52	588.31	981.901		2	251.55	249.198	376.548	558.532		2	102.004	80.3335	192.115	291.837
	3	104.61	254.82	633.7	855.001		3	155.61	241.95	503.47	1025.54		3	178.955	240.135	367.774	479.634		3	137.42	57.0637	71.1795	193.959
	4	88.88	165.11	478.25	478.247		4	201	241.58	467.12	752.198		4	233.534	184.611	277.489	344.835		4	183.209	52.3095	97.6584	190.03
	5	127	198.04	371.54	754.101		5	246.56	359.68	561.45	766.455		5	168.643	252.989	402.226	433.874		5	90.4388	24.9973	74.9529	123.774
	6	113.71	376.75	550.23	882.327		6	163.65	346.16	679.19	873.393		6	225.256	283.577	358.991	474.582		6	74.147	43.6068	69.7501	159.816
	7	185.92	265.49	394.04	847.235		7	92.01	154.96	424.27	744.909		7	187.662	196.195	170.681	174.803		7	96.233	38.774	94.18	176.27
	8	150.25	164.18	327.55	396.801		8	168.24	268.41	593.97	724.003		8	261.329	115.557	83.8752	106.908		8	89.3299	57.1375	116.427	328.294
	9	99.69	297.72	402.52	710.029		9	112.61	175.85	578.32	756.166		9	115.64	330.544	435.52	669.93		9	178.664	46.142	147.765	212.891
	10	119.56	161.39	197.32	404.56		10	138.42	355.89	967.28	1096.78		10	227.638	192.5	268.548	395.894		10	86.0463	73.5075	80.9331	166.975
	11	95.6121	121.437	335.153	334.622		11	115.539	129.533	161.718	290.667		11	195.23	241.201	312.026	448.205		11	111.498	53.9441	142.276	403.095
	12	146.104	174.432	442.351	469.859		12	94.8262	130.61	251.693	448.691		12	199.215	218.424	377.825	547.342		12	133.703	67.3847	109.53	224.477
	13	138.33	185.957	430.096	626.267		13	129.209	182.507	299.282	388.984		13	105.555	126.273	283.779	391.585		13	144.962	94.9922	88.7251	304.245
	14	82.4463	189.412	305.371	450.674		14	118.234	178.248	297.388	364.115		14	138.256	186.791	469.504	537.303		14	112.47	73.0563	110.444	280.594
													15	156.115	159.709	335.153	567.636		15	160.269	53.1493	51.2158	127.032
													16	211.373	213.687	442.351	646.517		16	81.6979	60.3849	97.852	194.916
													17	136.499	186.211	274.635	487.558		17	95.998	28.1902	46.8724	119.848
													18	125.465	206.472	228.397	399.247		18	86.7534	45.6021	92.1797	177.529
													19	153.732	154.126	188.388	392.19		19	98.7069	54.1219	113.883	350.448
													20	193.642	223.629	397.976	560.847		20	84.9358	63.543	174.438	312.686
																			21	85.6012	84.6995	121.214	272.583
																			22	71.2275	57.5437	124.427	407.729

## Sheet: Fig.2h
Figure 2h
		PtenffPRcre/+	veh	DHT		PtenffARffPRcre/+	veh	DHT
		1	38.47	8.74		1	52.8	49.87
		2	35.4	6.36		2	47.19	48.48
		3	36.58	6.37		3	50.58	49.12
		4	47.24	7.82		4	50.56	48.68
		5	51.49	4.81		5	52.21	51.85
		6	50.64	3.28		6	46.09	47.15
		7	58.8	9.36		7	55.87	49.89
		8	52.2	9.04		8	54.04	51.73
		9	47.38	18.52		9	53.67	48.22

## Sheet: Fig.2j
Figure 2j
		PtenffLTFcre/+	veh	DHT		PtenffARffLTFcre/+	veh	DHT
		1	59.23	10.55		1	38.75	47.44
		2	57.03	11.77		2	31.1	41.79
		3	48.54	13.01		3	42.33	38.38
		4	62.85	15.7		4	49.08	42.22
		5	69.3	10.9		5	34.82	43.64
		6	55.47	10.41		6	45.57	41.27
		7	57.1	6.52		7	52.88	56.16
		8	65	9.17		8	51.02	38.94
		9	57.58	9.47		9	51.88	41.87

## Sheet: Fig.3a
Figure 3a
				FOXP4	GAPDH	ΔCT	2-ΔΔCT	2-ΔΔCT AVERAGE
	1	HEC59 FOXP4-①		25.44	15.2	10.24	0.0008269	0.000856574
				25.51	15.37	10.14	0.000886249
	2	HEC59 FOXP4-②		24.58	15.21	9.37	0.00151129	0.00154886
				24.68	15.38	9.3	0.00158643
	3	HEC59 FOXP4-③		24.78	15.47	9.31	0.00157547	0.00160892
				24.58	15.33	9.25	0.00164238
	4	HEC59 hFOXP4+①		19.72	15.1	4.62	0.0406669	0.0513676
				19.07	15.06	4.01	0.0620683
	5	HEC59 hFOXP4+②		20.07	15.16	4.91	0.0332616	0.042547
				19.22	14.95	4.27	0.0518325
	6	HEC59 hFOXP4+③		19.15	15.12	4.03	0.0612138	0.0561663
				19.19	14.9	4.29	0.0511189

[truncated: 31 more sheets: Fig.3c, Fig.3d, Fig.3e, Fig.3h, Fig.4a, Fig.4c, Fig.4d, Fig.4e, Fig.4f, Fig.4i, Fig.5a, Fig.5b, S-Fig.1b, S-Fig.1h, S-Fig.2a, S-Fig.2b, S-Fig.2c, S-Fig.2d, S-Fig.3a, S-Fig.3c …]
